# Supplementary material for: Timing of Chromosome DNA Integration throughout the Yeast Cell Cycle
Source: Biomolecules. 2023 Mar 29;13(4):614. doi: 10.3390/biom13040614 (PMC10135612; doi:10.3390/biom13040614)
Supplement: Supplementary file 1 [file biomolecules-13-00614-s001.zip]

Archive with 1 entries (1 files):
- biomolecules-2190471 - Supplementary-revised.pdf
